# Supplementary material for: Activation of Bradykinin B2 Receptors in Astrocytes Stimulates the Release of Leukemia Inhibitory Factor for Autocrine and Paracrine Signaling
Source: Int J Mol Sci. 2024 Dec 5;25(23):13079. doi: 10.3390/ijms252313079 (PMC11642044; doi:10.3390/ijms252313079)
Supplement: Supplementary file 1 [file ijms-25-13079-s001.zip]

Archive with 1 entries (1 files):
- ijms-3262157-supplementary.pdf
